# Supplementary material for: COVID-19 vaccine hesitancy and its associated factors in Malaysia
Source: PLoS One. 2022 Sep 1;17(9):e0266925. doi: 10.1371/journal.pone.0266925 (PMC9436036; doi:10.1371/journal.pone.0266925)
Supplement: S1 File — (XLSX) [file pone.0266925.s001.xlsx]

## Sheet: Covid-19 vaccine intention
VI1	VI2	VI3	VI4	VI5	VI6	VI7	VI_Total	VI_Category	VI_Catergory2	WHO_VH1	WHO_VH2	WHO_VH3	WHO_Hesitancy	WHO_Hesitancy_V2	PB1	PB2	PB3	PB4	PB5	PB6	PB7	PB8	PB9	PB10	PB11	PB12	PB_Total	PB_category	CB1	CB2	CB3	CB4	CB5	CB6	CB7	CB_Total	CB_category	OP1	OP2	OP3	OP4	OP5	OP6	OP_Total	PBC1	PBC2	PBC3	PBC_Total	PBC_category
4	4	5	4	5	4	4	30	1	#NULL!	2	2	1	1	1	2	2	1	2	1	2	1	2	4	4	2	2	25	1	4	2	5	5	5	5	2	28	1	2	4	4	4	4	1	19	2	2	1	5	0
3	4	4	3	3	3	3	23	1	#NULL!	1	2	2	1	1	2	1	1	1	1	1	1	1	1	3	1	1	15	0	2	3	3	3	3	3	3	20	0	1	3	4	4	2	2	16	2	1	1	4	0
3	3	3	3	3	3	3	21	0	#NULL!	1	2	1	1	1	3	3	3	3	3	3	3	3	3	3	3	3	36	0	4	4	4	4	4	3	3	26	1	3	4	4	4	4	4	23	4	3	3	10	0
4	5	4	4	2	3	3	25	1	#NULL!	2	2	2	2	0	1	3	1	1	1	1	1	1	1	1	1	1	14	0	4	1	4	4	5	5	1	24	1	1	3	1	1	1	3	10	4	4	4	12	1
2	2	2	2	2	2	2	14	0	#NULL!	2	2	2	2	0	3	3	3	3	3	3	3	3	3	3	3	3	36	0	3	3	3	3	3	3	3	21	0	3	3	3	3	4	3	19	3	3	3	9	0
2	2	2	2	2	2	2	14	0	#NULL!	2	2	2	2	0	3	3	3	3	3	3	3	3	3	3	3	3	36	0	3	3	3	3	3	3	3	21	0	3	3	3	3	4	3	19	3	3	3	9	0
2	2	2	2	2	2	2	14	0	#NULL!	2	2	2	2	0	3	3	3	3	3	3	3	3	3	3	3	3	36	0	3	3	3	3	3	3	3	21	0	3	3	3	3	4	3	19	3	3	3	9	0
1	1	3	3	3	1	2	14	0	#NULL!	2	2	2	2	0	2	3	2	1	5	5	5	5	5	5	1	3	42	1	3	3	3	3	3	4	3	22	1	4	4	4	3	3	3	21	3	3	3	9	0
1	2	2	2	2	1	2	12	0	#NULL!	1	2	1	1	1	4	4	3	2	5	4	4	3	4	4	3	4	44	1	4	3	2	4	3	3	2	21	1	4	4	4	4	4	4	24	4	5	4	13	1
1	1	2	2	2	1	2	11	0	#NULL!	2	2	2	2	0	4	4	4	1	1	1	2	1	1	3	1	1	24	1	4	3	3	3	4	4	4	25	1	5	4	4	4	4	4	25	3	4	4	11	0
1	1	1	1	1	5	1	11	1	#NULL!	2	2	1	1	1	5	4	3	3	5	5	4	1	5	5	1	5	46	1	2	3	3	1	3	1	1	14	0	5	5	5	1	4	4	24	5	5	5	15	1
1	1	1	1	1	4	1	10	1	#NULL!	2	2	1	1	1	3	4	2	2	2	1	1	2	1	4	1	1	24	1	1	1	1	1	1	1	1	7	0	5	5	5	5	5	5	30	5	5	2	12	0
1	1	1	1	1	4	1	10	1	#NULL!	2	2	1	1	1	3	4	2	2	2	1	1	2	1	4	1	1	24	1	1	1	1	1	1	1	1	7	0	5	5	5	5	5	5	30	5	5	2	12	0
1	2	2	2	1	2	1	11	0	#NULL!	2	2	2	2	0	2	4	2	1	1	1	1	1	4	5	1	1	24	1	3	3	3	5	2	4	3	23	1	5	5	5	5	5	5	30	5	5	5	15	1
1	2	2	2	2	1	1	11	0	#NULL!	2	2	2	2	0	3	3	3	3	3	3	3	3	3	4	3	4	38	1	2	2	2	3	3	3	3	18	0	4	3	3	3	3	3	19	4	4	4	12	1
1	2	2	2	2	1	1	11	0	#NULL!	2	2	1	1	1	2	1	1	1	4	3	1	1	4	3	1	1	23	1	3	2	3	3	3	4	3	21	1	5	5	3	4	4	2	23	5	5	5	15	1
1	1	2	2	2	1	1	10	0	#NULL!	1	1	1	1	1	3	3	3	3	3	3	3	3	3	3	4	3	37	1	2	1	3	4	3	3	3	19	1	5	4	4	4	4	3	24	5	4	4	13	1
1	1	2	2	2	1	1	10	0	#NULL!	2	2	2	2	0	3	4	2	2	4	3	3	2	5	4	3	3	38	1	4	4	4	3	3	3	4	25	1	5	3	5	5	3	5	26	5	4	4	13	1
1	1	2	2	1	1	1	9	0	#NULL!	1	2	2	1	1	3	2	3	2	1	4	1	1	4	5	2	2	30	1	4	3	3	4	2	3	2	21	1	3	5	5	2	3	1	19	4	5	4	13	1
1	1	2	2	1	1	1	9	0	#NULL!	2	2	2	2	0	1	1	1	1	1	1	1	1	1	2	1	1	13	0	1	1	1	1	1	1	1	7	0	5	3	5	3	3	3	22	4	5	5	14	1
1	1	1	2	1	1	1	8	0	#NULL!	2	1	2	1	1	5	5	1	1	3	1	1	1	3	2	1	1	25	1	1	1	2	1	2	2	3	12	0	5	5	5	5	5	5	30	5	5	5	15	1
1	1	1	1	1	1	1	7	0	#NULL!	2	2	2	2	0	2	4	3	1	2	2	2	2	2	2	2	3	27	1	4	3	5	4	3	3	4	26	1	3	4	5	5	3	5	25	5	5	5	15	1
1	1	1	1	1	1	1	7	0	#NULL!	2	2	2	2	0	2	1	1	1	1	1	1	1	1	1	1	1	13	0	1	1	1	1	1	1	1	7	0	4	5	5	1	4	2	21	5	5	5	15	1
1	1	1	1	1	1	1	7	0	#NULL!	2	2	2	2	0	1	2	1	4	1	1	1	1	1	1	1	1	16	1	1	1	4	4	4	1	1	16	1	5	5	5	3	3	5	26	5	5	5	15	1
3	3	3	3	3	4	5	24	1	#NULL!	1	2	2	1	1	3	1	1	1	1	1	1	1	1	5	1	3	20	1	2	3	3	3	2	2	3	18	0	1	2	4	1	1	1	10	4	4	3	11	0
2	4	3	3	3	3	5	23	1	#NULL!	2	2	1	1	1	4	2	3	1	3	3	1	1	2	2	2	1	25	1	4	4	4	4	3	2	1	22	1	3	3	3	3	3	4	19	3	3	3	9	0
3	2	4	0	2	2	5	18	1	#NULL!	2	2	2	2	0	4	3	2	2	3	2	2	2	2	2	1	3	28	1	4	3	3	3	4	4	4	25	1	3	3	3	3	3	3	18	4	4	4	12	1
3	0	3	3	3	0	5	17	1	#NULL!	2	2	2	2	0	1	2	1	1	1	1	1	1	1	1	1	1	13	0	3	3	3	3	3	3	3	21	0	1	3	3	2	3	2	14	4	3	4	11	0
3	0	3	0	0	0	5	11	1	#NULL!	2	2	2	2	0	5	3	2	1	3	3	3	2	3	3	2	1	31	1	3	2	3	3	3	3	3	20	0	3	3	3	3	3	3	18	3	3	3	9	0
5	5	5	5	3	5	4	32	1	#NULL!	1	1	2	1	1	5	5	5	1	5	5	3	5	5	5	1	1	46	1	4	5	5	5	5	5	5	34	1	1	3	5	5	3	1	18	1	1	1	3	0
4	4	4	4	3	3	4	26	1	#NULL!	2	2	2	2	0	4	3	1	4	1	5	1	1	1	2	1	1	25	1	5	5	5	5	5	5	5	35	1	3	3	4	1	1	2	14	4	2	3	9	0
5	5	5	5	4	4	3	31	1	#NULL!	1	1	1	1	1	5	5	3	1	5	5	5	3	5	1	4	3	45	1	1	5	5	5	1	3	5	25	1	1	3	3	1	1	1	10	5	5	5	15	1
3	4	4	4	4	3	3	25	1	#NULL!	2	1	2	1	1	1	5	1	5	1	1	1	1	1	5	1	1	24	1	3	3	4	3	3	3	3	22	1	3	5	3	3	4	2	20	4	4	4	12	1
3	4	4	3	3	3	3	23	1	#NULL!	2	2	2	2	0	3	3	1	1	4	3	1	1	3	5	1	3	29	1	3	3	4	4	4	3	3	24	1	3	3	2	3	4	2	17	4	4	4	12	1
3	3	3	3	3	3	3	21	0	#NULL!	1	1	1	1	1	3	3	3	3	3	3	3	3	3	3	3	3	36	0	3	3	3	3	3	3	3	21	0	3	3	3	3	3	3	18	3	3	3	9	0
2	2	3	3	3	2	3	18	0	#NULL!	2	2	2	2	0	2	3	1	2	3	3	4	2	2	4	2	2	30	1	3	3	2	2	2	3	3	18	0	2	4	4	3	3	3	19	3	2	3	8	0
2	3	3	2	2	2	3	17	0	#NULL!	1	2	2	1	1	3	3	1	1	2	2	2	3	3	4	1	3	28	1	3	3	4	5	3	5	3	26	1	3	3	3	3	3	3	18	3	3	3	9	0
2	1	3	2	2	2	3	15	0	#NULL!	2	2	2	2	0	3	4	3	1	3	3	3	3	3	3	3	3	35	1	2	3	3	4	3	4	3	22	1	3	2	2	3	3	3	16	4	4	4	12	1
4	3	4	4	3	4	2	24	1	#NULL!	2	2	2	2	0	1	1	1	1	1	1	1	1	1	1	1	2	13	0	3	2	4	3	2	3	1	18	1	2	5	3	3	2	2	17	4	3	3	10	0
3	3	3	4	3	4	2	22	1	#NULL!	2	2	2	2	0	5	5	5	1	5	5	5	5	5	5	1	5	52	1	3	5	5	5	5	5	5	33	1	3	3	3	3	3	3	18	3	3	3	9	0
0	4	4	3	3	4	2	20	1	#NULL!	2	2	2	2	0	5	1	1	1	1	1	1	1	1	4	1	3	21	1	4	3	3	3	3	3	1	20	1	1	5	3	3	3	3	18	5	2	2	9	0
3	3	4	4	3	3	2	22	1	#NULL!	1	2	2	1	1	4	5	1	1	1	1	2	1	4	4	2	4	30	1	4	4	5	5	4	5	5	32	1	2	3	5	4	3	2	19	4	3	3	10	0
2	2	4	4	3	3	2	20	1	#NULL!	2	1	2	1	1	4	3	3	2	3	3	3	2	4	2	3	2	34	1	4	3	4	3	4	3	3	24	1	3	3	3	4	4	2	19	3	3	3	9	0
2	2	3	2	3	3	2	17	0	#NULL!	2	1	1	1	1	1	1	1	1	1	1	4	1	3	3	1	3	21	1	3	3	4	3	3	4	2	22	1	2	5	2	1	1	1	12	4	5	4	13	1
3	4	3	3	2	3	2	20	1	#NULL!	2	2	2	2	0	1	1	1	1	1	1	1	1	1	4	1	3	17	1	1	1	2	2	2	2	2	12	0	3	1	3	3	3	3	16	4	4	4	12	1
2	3	3	4	3	2	2	19	1	#NULL!	2	2	2	2	0	4	4	2	1	1	1	1	1	2	3	1	1	22	1	3	1	3	1	2	2	2	14	0	2	3	4	4	4	4	21	4	5	4	13	1
2	2	3	2	3	2	2	16	0	#NULL!	2	1	2	1	1	3	3	3	3	3	3	3	3	3	3	3	3	36	0	4	1	3	3	3	3	4	21	1	4	4	4	4	4	4	24	4	3	4	11	0
2	2	3	2	3	2	2	16	0	#NULL!	2	2	2	2	0	2	1	2	1	1	1	4	1	1	5	1	1	21	1	1	1	1	1	1	3	2	10	0	4	4	4	2	4	1	19	4	4	4	12	1
2	2	3	2	3	2	2	16	0	#NULL!	2	2	1	1	1	3	2	1	1	3	3	1	1	3	3	1	3	25	0	3	1	3	2	3	2	1	15	0	1	3	3	2	3	2	14	5	3	5	13	0
1	2	3	2	3	2	2	15	0	#NULL!	2	2	2	2	0	3	1	1	1	3	3	2	1	2	4	1	1	23	1	3	3	3	4	2	2	2	19	1	5	5	4	5	4	4	27	5	5	3	13	0
3	3	3	3	2	2	2	18	0	#NULL!	2	2	2	2	0	4	3	2	2	2	3	2	2	2	2	1	1	26	1	1	1	1	1	1	1	1	7	0	3	3	3	2	3	2	16	4	4	3	11	0
0	3	3	3	2	2	2	15	0	#NULL!	2	2	2	2	0	4	4	4	3	3	3	3	3	5	5	4	4	45	1	3	3	4	3	3	4	3	23	1	4	3	3	3	4	3	20	3	4	3	10	0
2	2	3	2	2	2	2	15	0	#NULL!	2	2	1	1	1	2	2	2	1	1	1	1	1	3	2	1	1	18	0	3	1	2	4	2	4	1	17	1	3	3	3	4	5	3	21	4	3	3	10	0
1	2	3	2	2	2	2	14	0	#NULL!	2	2	2	2	0	2	2	1	1	1	5	2	1	4	3	1	1	24	1	3	3	3	3	3	5	3	23	1	3	3	3	4	3	3	19	4	3	3	10	0
1	1	3	2	2	2	2	13	0	#NULL!	1	2	2	1	1	5	4	2	1	3	2	2	2	3	3	3	4	34	1	4	3	3	3	3	3	3	22	1	4	3	4	5	4	4	24	4	4	4	12	1
3	0	3	2	2	2	2	14	0	#NULL!	2	2	1	1	1	1	1	1	1	1	1	1	1	1	1	1	1	12	0	3	1	2	2	3	4	1	16	1	3	3	3	2	3	1	15	4	3	3	10	0
2	2	2	2	2	2	2	14	0	#NULL!	2	2	2	2	0	2	2	2	1	2	2	2	2	4	4	2	2	27	1	3	3	3	3	3	3	3	21	0	5	5	5	5	5	5	30	4	4	4	12	1
2	2	2	2	2	2	2	14	0	#NULL!	2	2	2	2	0	1	1	1	1	1	1	1	1	1	3	1	1	14	0	3	3	4	3	3	3	3	22	1	2	3	4	3	3	3	18	1	3	3	7	0
2	2	2	2	2	2	2	14	0	#NULL!	2	2	1	1	1	4	4	2	1	4	2	2	1	1	3	2	2	28	1	2	2	3	3	2	2	4	18	1	4	4	4	4	4	4	24	4	4	4	12	1
1	2	2	2	2	2	2	13	0	#NULL!	1	1	1	1	1	3	2	2	3	2	1	2	1	2	1	3	1	23	0	2	1	3	2	1	2	1	12	0	4	5	3	5	4	5	26	5	4	5	14	1
1	2	2	2	2	2	2	13	0	#NULL!	1	2	2	1	1	2	2	2	2	3	3	2	2	3	4	2	3	30	1	2	1	2	2	2	2	2	13	0	3	3	3	3	3	2	17	4	4	4	12	1
1	2	2	2	2	2	2	13	0	#NULL!	2	2	2	2	0	5	1	1	1	1	2	1	1	2	3	1	1	20	1	2	2	2	3	2	2	2	15	0	3	3	4	4	3	3	20	4	4	3	11	0
1	2	2	2	2	2	2	13	0	#NULL!	2	2	2	2	0	3	4	1	3	4	5	3	2	4	4	1	4	38	1	5	3	3	2	2	2	3	20	1	5	5	5	3	4	3	25	4	4	4	12	1
1	2	2	2	2	2	2	13	0	#NULL!	2	2	2	2	0	2	2	1	1	1	1	1	1	4	3	3	4	24	1	3	3	3	3	3	3	3	21	0	4	5	4	4	4	4	25	2	4	1	7	0
1	2	2	2	2	2	2	13	0	#NULL!	2	2	2	2	0	4	2	2	2	2	2	2	2	2	2	2	2	26	1	2	2	3	3	2	2	2	16	0	3	4	4	3	3	3	20	3	3	2	8	0
1	2	2	2	2	2	2	13	0	#NULL!	2	2	1	1	1	1	1	1	1	1	1	1	1	1	2	1	1	13	0	1	1	1	1	1	1	1	7	0	5	5	5	3	4	3	25	1	4	2	7	0
1	2	2	2	2	2	2	13	0	#NULL!	2	2	2	2	0	3	1	1	1	4	1	4	1	4	2	1	1	24	1	1	1	1	1	1	1	1	7	0	5	5	5	2	1	2	20	4	4	2	10	0
1	2	2	2	2	2	2	13	0	#NULL!	2	2	1	1	1	4	2	2	1	2	3	5	3	3	5	3	4	37	1	2	2	3	3	2	2	2	16	0	4	5	3	3	3	3	21	3	3	3	9	0
1	2	2	2	2	2	2	13	0	#NULL!	2	2	2	2	0	3	2	3	2	3	2	2	2	2	4	3	3	31	1	2	1	2	1	2	4	2	14	1	5	5	5	3	3	3	24	4	4	4	12	1
1	2	2	2	2	2	2	13	0	#NULL!	2	1	2	1	1	3	1	1	1	1	1	2	1	4	4	1	3	23	1	1	1	2	3	2	3	1	13	0	5	5	3	5	5	1	24	5	4	5	14	1
1	1	2	2	2	2	2	12	0	#NULL!	1	2	2	1	1	5	1	3	1	1	2	1	3	1	1	3	1	23	1	3	4	5	3	3	3	4	25	1	3	2	2	4	3	5	19	2	4	5	11	0
1	1	1	2	2	2	2	11	0	#NULL!	2	2	2	2	0	2	2	1	1	1	1	2	1	1	3	2	1	18	0	1	2	2	4	2	2	2	15	1	2	1	1	2	1	1	8	4	4	4	12	1
1	1	1	2	2	2	2	11	0	#NULL!	2	2	2	2	0	2	2	2	2	4	2	2	2	2	4	2	4	30	1	4	3	4	3	3	3	2	22	1	4	4	4	1	4	3	20	4	5	4	13	1
1	2	2	2	1	2	2	12	0	#NULL!	2	2	1	1	1	3	2	1	3	1	4	2	1	1	3	1	4	26	1	3	2	2	2	2	2	2	15	0	5	5	5	4	4	4	27	5	5	4	14	1
1	1	2	2	1	2	2	11	0	#NULL!	2	2	2	2	0	4	2	2	3	2	2	2	2	2	2	2	3	28	1	2	2	2	2	2	2	2	14	0	3	3	4	2	2	2	16	2	3	3	8	0
2	2	3	2	2	1	2	14	0	#NULL!	2	2	1	1	1	2	2	1	1	1	1	1	1	1	3	1	2	17	0	3	3	3	3	3	3	3	21	0	3	5	3	3	3	3	20	4	4	4	12	1
1	2	3	2	2	1	2	13	0	#NULL!	2	2	2	2	0	2	3	3	1	1	1	1	1	3	3	1	3	23	0	3	3	3	3	2	2	3	19	0	3	4	5	3	4	3	22	4	4	4	12	1
1	1	3	2	2	1	2	12	0	#NULL!	2	2	1	1	1	3	3	3	3	3	4	3	3	3	4	3	3	38	1	3	3	3	2	3	2	2	18	0	3	3	4	3	4	3	20	3	3	2	8	0
2	2	2	2	2	1	2	13	0	#NULL!	2	2	2	2	0	4	3	1	1	4	1	3	1	3	5	1	3	30	1	3	3	3	3	3	3	3	21	0	4	4	2	4	4	2	20	4	4	4	12	1
1	2	2	2	2	1	2	12	0	#NULL!	2	2	2	2	0	1	1	1	1	1	1	1	1	1	1	1	1	12	0	2	2	2	2	2	2	2	14	0	4	4	4	4	4	2	22	2	2	2	6	0
1	2	2	2	2	1	2	12	0	#NULL!	2	2	2	2	0	3	3	1	1	3	1	1	1	1	3	1	1	20	0	1	3	3	3	3	3	3	19	0	3	3	3	3	3	3	18	3	3	3	9	0
1	2	2	2	2	1	2	12	0	#NULL!	2	2	2	2	0	3	4	1	2	3	1	1	1	1	1	1	2	21	1	3	1	3	3	4	5	3	22	1	3	4	3	2	3	1	16	4	4	4	12	1
1	2	2	2	2	1	2	12	0	#NULL!	2	2	2	2	0	1	1	1	1	1	1	1	1	1	1	1	1	12	0	1	1	1	1	1	1	1	7	0	4	3	3	2	4	4	20	2	3	3	8	0
1	2	2	2	2	1	2	12	0	#NULL!	2	1	2	1	1	1	1	1	2	1	1	1	1	1	1	1	1	13	0	1	1	1	1	1	1	1	7	0	2	3	5	1	1	1	13	3	5	4	12	0
1	2	2	2	2	1	2	12	0	#NULL!	2	2	2	2	0	4	2	1	1	4	1	1	1	1	2	1	1	20	1	1	3	2	1	2	1	1	11	0	4	5	4	4	4	4	25	5	5	4	14	1
1	1	2	2	2	1	2	11	0	#NULL!	1	2	2	1	1	4	5	3	2	3	3	3	2	3	5	1	1	35	1	5	3	4	4	3	3	3	25	1	4	5	4	4	4	4	25	5	5	5	15	1
1	1	2	2	2	1	2	11	0	#NULL!	2	2	2	2	0	3	1	2	1	1	1	1	3	2	2	1	1	19	0	2	2	3	2	2	1	1	13	0	3	4	2	4	4	1	18	2	3	1	6	0
1	1	2	2	2	1	2	11	0	#NULL!	2	2	2	2	0	5	5	1	1	5	1	1	1	5	2	1	1	29	1	1	1	1	1	1	1	1	7	0	5	5	5	2	5	2	24	5	5	5	15	1
1	2	1	2	2	1	2	11	0	#NULL!	2	2	1	1	1	1	1	1	1	1	1	1	1	1	1	1	1	12	0	5	1	4	4	3	4	1	22	1	5	5	5	2	4	1	22	4	4	4	12	1
1	2	2	2	1	1	2	11	0	#NULL!	2	2	2	2	0	2	1	1	1	2	1	1	3	2	2	1	1	18	0	2	2	2	2	2	2	1	13	0	4	4	3	3	3	3	20	4	5	5	14	1
1	1	2	2	1	1	2	10	0	#NULL!	2	2	2	2	0	1	1	1	1	1	1	1	1	1	3	1	1	14	0	1	3	4	4	4	4	3	23	1	5	5	5	3	5	2	25	2	3	3	8	0
2	2	1	2	1	1	2	11	0	#NULL!	2	2	2	2	0	1	1	1	1	1	1	1	1	3	1	5	1	18	1	1	1	1	1	1	1	1	7	0	5	5	5	4	4	3	26	4	4	5	13	1
1	1	1	1	1	1	2	8	0	#NULL!	2	2	2	2	0	1	3	1	1	1	5	1	1	1	1	1	1	18	1	2	2	2	1	2	2	2	13	0	5	3	5	3	3	3	22	5	3	3	11	0
4	4	4	2	4	3	1	22	1	#NULL!	2	2	2	2	0	1	2	1	1	2	1	1	1	1	1	1	1	14	0	1	1	3	3	3	3	1	15	0	3	1	1	3	3	3	14	2	5	4	11	0
2	2	4	2	4	2	1	17	1	#NULL!	1	1	1	1	1	2	3	3	4	3	1	1	2	3	4	3	5	34	1	3	3	4	5	3	4	1	23	1	4	3	4	2	2	2	17	4	3	2	9	0
3	2	3	3	3	2	1	17	0	#NULL!	2	2	1	1	1	5	1	1	1	1	1	4	1	1	1	1	4	22	1	1	1	3	2	1	3	1	12	0	3	5	3	3	4	1	19	4	4	4	12	1
2	2	3	3	3	2	1	16	0	#NULL!	2	2	2	2	0	3	3	3	1	1	5	1	1	2	4	1	1	26	1	1	1	1	5	1	5	1	15	1	5	5	5	4	4	4	27	4	4	3	11	0
2	2	3	2	3	2	1	15	0	#NULL!	2	1	2	1	1	3	3	2	2	3	2	3	3	3	3	2	3	32	0	3	3	3	3	3	3	2	20	0	3	4	3	3	3	3	19	4	3	3	10	0
2	2	2	2	3	2	1	14	0	#NULL!	1	2	1	1	1	5	3	3	1	3	3	3	3	4	5	3	3	39	1	5	3	3	4	4	4	3	26	1	5	5	4	4	4	4	26	4	3	3	10	0
1	4	2	2	2	2	1	14	1	#NULL!	2	2	2	2	0	3	5	1	4	2	1	1	4	4	5	1	3	34	1	1	1	2	5	1	1	1	12	1	2	5	5	1	4	4	21	4	4	5	13	1
2	2	2	2	2	2	1	13	0	#NULL!	1	2	2	1	1	4	1	1	1	1	1	1	1	2	3	1	1	18	1	4	1	1	5	1	4	4	20	1	2	4	5	4	4	5	24	4	4	5	13	1
2	2	2	2	2	2	1	13	0	#NULL!	2	2	1	1	1	1	5	1	1	3	1	1	1	1	5	1	1	22	1	1	2	3	3	1	3	1	14	0	4	5	4	2	5	4	24	2	4	1	7	0
2	2	2	2	2	2	1	13	0	#NULL!	2	2	1	1	1	2	1	1	1	1	1	1	1	1	1	1	1	13	0	1	1	1	1	1	2	1	8	0	3	3	3	3	3	3	18	3	4	4	11	0
1	2	2	2	2	2	1	12	0	#NULL!	2	2	2	2	0	4	2	1	1	4	3	1	1	4	5	2	1	29	1	4	4	4	4	5	5	5	31	1	5	5	5	5	5	5	30	4	4	4	12	1
1	2	2	2	2	2	1	12	0	#NULL!	2	2	1	1	1	1	3	1	1	1	1	1	1	1	1	1	1	14	0	5	1	5	5	5	5	5	31	1	5	5	5	5	5	5	30	5	5	5	15	1
1	2	2	2	2	2	1	12	0	#NULL!	2	2	2	2	0	1	1	1	1	1	1	1	1	1	1	1	1	12	0	2	2	2	1	1	1	1	10	0	4	3	4	1	3	1	16	1	3	1	5	0
1	2	2	2	2	2	1	12	0	#NULL!	2	2	2	2	0	5	3	4	1	2	2	2	2	2	3	2	2	30	1	3	3	3	3	2	3	3	20	0	4	3	4	3	3	3	20	4	4	4	12	1
1	2	2	2	2	2	1	12	0	#NULL!	2	2	2	2	0	5	3	4	1	2	2	2	2	2	3	2	2	30	1	3	3	3	3	2	3	3	20	0	4	3	4	3	3	3	20	4	4	4	12	1
1	2	2	2	2	2	1	12	0	#NULL!	2	2	2	2	0	1	1	1	1	1	1	1	1	1	1	1	1	12	0	1	1	1	1	1	1	1	7	0	5	5	5	5	5	5	30	4	4	4	12	1
1	2	2	2	2	2	1	12	0	#NULL!	2	2	2	2	0	4	3	3	1	3	2	3	1	2	3	2	1	28	1	3	2	2	2	2	3	2	16	0	5	5	3	5	5	4	27	5	5	5	15	1
1	2	2	2	2	2	1	12	0	#NULL!	2	2	2	2	0	1	1	1	1	1	1	1	1	2	2	1	1	14	0	3	3	3	3	2	2	2	18	0	5	4	4	5	5	4	27	5	5	5	15	1
1	1	2	2	2	2	1	11	0	#NULL!	1	2	1	1	1	3	2	2	1	1	4	4	1	4	1	1	1	25	1	1	3	1	3	1	3	1	13	0	4	4	5	5	5	5	28	3	5	5	13	0
1	1	1	2	2	2	1	10	0	#NULL!	2	2	2	2	0	2	2	2	1	2	1	2	1	1	2	1	1	18	0	1	2	1	1	1	1	1	8	0	4	4	5	3	3	2	21	4	5	5	14	1
1	1	2	1	2	2	1	10	0	#NULL!	2	2	2	2	0	3	1	2	2	2	2	1	1	1	2	1	1	19	0	2	1	2	1	1	1	2	10	0	4	4	4	3	4	3	22	3	4	1	8	0
1	2	2	2	1	2	1	11	0	#NULL!	2	2	1	1	1	4	5	1	1	1	1	3	1	3	5	1	2	28	1	1	2	1	5	1	5	5	20	1	5	5	5	1	1	1	18	5	5	5	15	1
1	2	2	2	1	2	1	11	0	#NULL!	2	2	2	2	0	4	2	2	2	3	1	1	2	4	4	2	3	30	1	4	3	3	4	4	4	4	26	1	4	5	4	5	5	5	28	4	5	2	11	0
1	1	2	2	1	2	1	10	0	#NULL!	1	2	2	1	1	3	5	4	3	4	3	3	5	4	5	5	3	47	1	3	5	2	4	3	3	3	23	1	5	5	5	5	5	5	30	5	4	4	13	1
1	1	2	1	1	2	1	9	0	#NULL!	2	2	2	2	0	5	4	3	1	1	1	1	1	1	1	1	1	21	1	1	1	3	2	3	1	1	12	0	5	5	5	5	5	5	30	5	4	4	13	1
1	1	1	1	1	2	1	8	0	#NULL!	2	2	2	2	0	2	5	1	2	1	3	2	1	5	3	1	1	27	1	1	1	5	5	4	4	5	25	1	5	5	5	2	5	5	27	5	5	5	15	1
2	2	1	2	3	1	1	12	0	#NULL!	2	2	1	1	1	1	2	2	2	1	1	1	2	1	2	1	1	17	0	2	1	1	1	1	2	3	11	0	1	4	3	1	4	3	16	5	4	5	14	1
1	2	1	1	3	1	1	10	0	#NULL!	2	2	1	1	1	1	1	2	1	2	2	1	1	1	1	1	1	15	0	1	2	1	2	2	2	3	13	0	1	4	2	1	4	3	15	5	4	5	14	1
1	1	4	2	2	1	1	12	1	#NULL!	1	1	1	1	1	5	4	3	1	1	1	4	2	1	2	1	1	26	1	1	3	3	4	2	1	3	17	1	5	5	5	5	5	5	30	5	5	5	15	1
1	1	4	2	2	1	1	12	1	#NULL!	2	2	2	2	0	1	1	1	1	1	1	1	1	1	1	1	1	12	0	5	3	5	4	5	4	3	29	1	5	5	5	5	5	5	30	5	5	2	12	0
1	2	3	2	2	1	1	12	0	#NULL!	2	2	1	1	1	3	3	2	2	2	2	2	2	2	2	2	3	27	0	3	1	3	2	2	2	1	14	0	5	5	5	3	4	3	25	3	3	3	9	0
1	2	3	2	2	1	1	12	0	#NULL!	2	2	2	2	0	1	1	1	1	1	1	1	1	1	1	1	1	12	0	2	1	2	2	2	2	2	13	0	5	5	5	5	4	4	28	5	3	3	11	0
1	2	3	2	2	1	1	12	0	#NULL!	2	2	2	2	0	5	3	3	3	3	3	3	2	5	4	3	3	40	1	3	1	3	3	3	3	3	19	0	4	4	4	4	4	4	24	4	4	4	12	1
2	2	2	2	2	1	1	12	0	#NULL!	2	2	1	1	1	1	1	2	1	1	2	1	1	1	4	1	1	17	1	2	1	2	2	1	2	3	13	0	2	5	3	1	4	3	18	5	4	5	14	1
2	2	2	2	2	1	1	12	0	#NULL!	2	2	1	1	1	4	2	3	2	2	3	4	2	3	2	1	2	30	1	2	4	4	2	2	3	3	20	1	3	4	5	4	4	5	25	4	4	2	10	0
1	2	2	2	2	1	1	11	0	#NULL!	2	2	2	2	0	3	3	3	4	5	4	4	4	4	5	4	4	47	1	4	5	4	5	5	4	4	31	1	5	5	5	4	4	4	27	4	5	4	13	1
1	2	2	2	2	1	1	11	0	#NULL!	2	2	1	1	1	1	1	1	1	1	1	1	1	1	1	1	1	12	0	2	2	3	3	2	3	2	17	0	5	4	5	4	4	4	26	3	4	2	9	0
1	2	2	2	2	1	1	11	0	#NULL!	2	2	2	2	0	5	2	1	1	2	1	1	1	3	2	1	1	21	1	1	1	1	1	1	1	1	7	0	5	5	5	1	1	1	18	1	5	3	9	0
1	2	2	2	2	1	1	11	0	#NULL!	2	2	2	2	0	2	5	1	1	3	1	2	1	2	5	1	3	27	1	2	2	2	2	2	2	1	13	0	4	5	4	4	4	3	24	5	4	5	14	1
2	1	2	2	2	1	1	11	0	#NULL!	2	2	2	2	0	2	1	1	1	1	4	1	1	2	4	1	3	22	1	3	2	3	2	2	2	1	15	0	3	5	3	1	1	1	14	4	4	3	11	0
2	1	2	2	2	1	1	11	0	#NULL!	2	2	1	1	1	3	1	1	1	1	1	1	1	1	2	1	1	15	0	2	1	2	2	1	2	1	11	0	5	5	4	1	3	1	19	5	3	1	9	0
1	1	2	2	2	1	1	10	0	#NULL!	2	2	2	2	0	4	4	3	3	3	4	3	3	4	4	3	4	42	1	3	4	4	3	4	4	4	26	1	5	3	4	4	4	3	23	5	5	4	14	1
1	1	2	2	2	1	1	10	0	#NULL!	2	2	2	2	0	1	1	1	1	1	1	1	1	1	1	1	1	12	0	1	1	2	2	1	2	1	10	0	4	4	4	3	4	2	21	4	4	4	12	1
1	1	2	2	2	1	1	10	0	#NULL!	2	2	2	2	0	4	1	1	1	4	1	1	1	1	5	1	5	26	1	2	1	2	3	2	2	1	13	0	5	5	4	5	5	5	29	5	5	4	14	1
1	1	2	2	2	1	1	10	0	#NULL!	2	2	2	2	0	1	1	1	1	5	1	1	1	1	3	1	1	18	1	2	1	1	1	1	1	1	8	0	5	5	5	4	4	3	26	5	5	4	14	1
1	1	2	2	2	1	1	10	0	#NULL!	2	2	1	1	1	5	4	3	1	5	5	4	2	5	5	1	2	42	1	2	5	3	3	1	3	3	20	1	5	5	5	5	5	4	29	5	5	5	15	1
1	1	2	2	2	1	1	10	0	#NULL!	2	2	1	1	1	4	3	3	1	3	3	3	1	4	4	2	3	34	1	3	3	3	3	3	3	3	21	0	4	5	4	3	4	2	22	2	4	4	10	0
1	1	2	2	2	1	1	10	0	#NULL!	2	2	2	2	0	1	4	2	1	1	4	2	1	3	4	2	3	28	1	4	3	3	4	4	4	4	26	1	5	4	5	3	4	3	24	5	4	4	13	1
1	1	2	2	2	1	1	10	0	#NULL!	2	2	2	2	0	3	3	2	2	3	4	4	3	3	4	3	2	36	1	4	4	3	4	3	4	3	25	1	5	3	3	5	4	4	24	5	4	4	13	1
1	1	2	2	2	1	1	10	0	#NULL!	2	2	2	2	0	3	3	2	2	3	4	4	3	3	4	3	2	36	1	4	4	3	4	3	4	3	25	1	5	3	3	5	4	4	24	5	4	4	13	1
1	1	2	2	2	1	1	10	0	#NULL!	2	2	1	1	1	1	1	1	1	3	1	1	1	2	3	1	1	17	0	3	3	3	3	3	3	3	21	0	5	5	5	3	3	3	24	5	5	5	15	1
1	1	1	2	2	1	1	9	0	#NULL!	1	1	1	1	1	1	1	1	1	1	1	1	1	1	1	1	1	12	0	3	3	2	2	3	1	3	17	0	4	4	3	4	4	3	22	4	4	3	11	0
1	1	1	2	2	1	1	9	0	#NULL!	2	2	2	2	0	3	4	3	1	3	3	4	4	4	3	4	2	38	1	3	2	2	2	2	2	2	15	0	5	5	4	5	5	4	28	5	5	4	14	1
1	1	1	2	2	1	1	9	0	#NULL!	2	2	2	2	0	3	5	3	1	5	5	3	2	4	5	3	3	42	1	3	3	5	3	4	2	4	24	1	4	4	4	3	3	2	20	4	4	5	13	1
1	1	1	2	2	1	1	9	0	#NULL!	2	2	2	2	0	4	2	2	2	4	3	4	2	4	4	2	2	35	1	1	3	3	3	3	3	1	17	0	5	5	5	5	3	1	24	5	5	5	15	1
1	2	2	1	2	1	1	10	0	#NULL!	2	2	2	2	0	2	2	1	3	3	4	3	1	3	3	1	5	31	1	3	2	4	4	4	4	2	23	1	4	5	5	4	5	3	26	4	4	2	10	0
1	2	1	1	2	1	1	9	0	#NULL!	2	1	2	1	1	1	1	1	1	1	1	1	2	3	1	1	1	15	0	1	1	1	1	1	5	1	11	1	5	3	3	3	3	1	18	5	5	5	15	1
1	1	1	1	2	1	1	8	0	#NULL!	2	2	2	2	0	2	4	2	1	4	1	4	2	1	5	3	4	33	1	4	4	3	5	4	4	2	26	1	2	4	4	5	5	5	25	5	4	2	11	0
1	1	1	1	2	1	1	8	0	#NULL!	2	2	2	2	0	3	2	1	1	2	1	1	1	1	3	1	1	18	0	1	1	1	5	5	5	5	23	1	5	5	5	5	5	5	30	5	5	5	15	1
1	1	1	1	2	1	1	8	0	#NULL!	2	2	2	2	0	3	5	1	2	3	1	1	1	3	3	1	2	26	1	3	2	2	2	2	2	2	15	0	5	4	5	4	4	3	25	3	3	2	8	0
1	1	1	1	2	1	1	8	0	#NULL!	1	1	2	1	1	3	3	3	1	3	3	2	1	2	2	1	2	26	0	2	2	2	2	2	2	2	14	0	5	5	5	4	4	4	27	4	4	4	12	1
1	1	3	2	1	1	1	10	0	#NULL!	2	2	2	2	0	5	4	4	1	2	1	1	1	1	5	1	1	27	1	3	4	4	4	3	4	4	26	1	4	4	5	5	5	5	28	4	5	4	13	1
1	2	2	2	1	1	1	10	0	#NULL!	2	2	2	2	0	4	3	2	1	2	1	1	1	1	1	1	1	19	1	2	1	2	1	2	1	1	10	0	5	5	5	4	4	4	27	1	5	3	9	0
1	2	2	2	1	1	1	10	0	#NULL!	2	2	2	2	0	3	3	1	1	1	1	5	1	1	1	1	1	20	1	4	2	4	4	4	4	2	24	1	4	4	4	5	5	4	26	4	4	4	12	1
1	2	2	2	1	1	1	10	0	#NULL!	2	2	2	2	0	1	1	1	1	1	1	1	1	1	1	1	1	12	0	1	1	1	1	1	1	1	7	0	3	3	3	4	4	3	20	4	3	2	9	0
1	2	2	2	1	1	1	10	0	#NULL!	2	2	1	1	1	4	4	1	1	1	1	3	1	4	3	1	3	27	1	5	1	1	1	1	5	1	15	1	4	5	5	5	5	5	29	4	5	2	11	0
1	2	2	2	1	1	1	10	0	#NULL!	2	2	2	2	0	4	4	2	4	3	3	3	1	3	4	2	1	34	1	1	2	2	3	1	1	1	11	0	5	5	5	5	5	5	30	5	5	3	13	0
1	2	2	2	1	1	1	10	0	#NULL!	2	2	1	1	1	3	2	1	1	2	3	3	2	3	3	1	1	25	0	3	2	3	3	2	3	2	18	0	4	4	4	4	4	4	24	4	4	4	12	1
1	2	2	2	1	1	1	10	0	#NULL!	2	2	2	2	0	3	2	2	1	1	1	1	1	1	1	1	1	16	0	3	2	5	3	3	3	2	21	1	5	5	5	5	5	3	28	5	4	4	13	1
2	1	2	2	1	1	1	10	0	#NULL!	2	2	2	2	0	3	3	3	5	1	1	1	1	4	1	1	1	25	1	1	1	1	3	3	2	2	13	0	5	5	5	5	5	5	30	2	2	2	6	0
2	1	2	2	1	1	1	10	0	#NULL!	2	2	2	2	0	3	1	2	1	3	3	4	3	2	3	3	2	30	1	3	2	2	2	2	2	3	16	0	5	4	3	4	4	3	23	4	4	4	12	1
1	1	2	2	1	1	1	9	0	#NULL!	2	2	1	1	1	4	5	3	1	4	4	2	2	4	4	1	4	38	1	5	5	4	5	4	5	5	33	1	4	5	5	4	5	5	28	4	4	4	12	1
1	1	2	2	1	1	1	9	0	#NULL!	2	2	2	2	0	1	1	1	1	1	1	1	1	1	3	1	1	14	0	2	2	1	1	2	2	2	12	0	5	5	5	3	5	2	25	5	5	5	15	1
1	1	2	2	1	1	1	9	0	#NULL!	2	2	2	2	0	4	4	3	1	5	3	5	3	5	4	3	5	45	1	3	3	4	4	3	4	2	23	1	5	5	5	5	5	5	30	5	5	5	15	1
1	1	2	2	1	1	1	9	0	#NULL!	2	2	2	2	0	4	3	3	2	3	3	3	3	2	3	3	2	34	1	3	3	3	4	3	4	3	23	1	4	3	5	3	4	3	22	4	4	3	11	0
1	1	2	2	1	1	1	9	0	#NULL!	2	2	1	1	1	2	1	1	1	1	1	3	1	1	1	1	1	15	0	1	1	2	3	2	3	1	13	0	4	5	5	4	5	3	26	5	5	3	13	0
1	1	2	2	1	1	1	9	0	#NULL!	2	2	2	2	0	3	3	3	1	3	3	3	3	3	3	3	3	34	0	2	1	2	3	1	1	1	11	0	4	5	4	3	4	3	23	4	4	4	12	1
1	1	2	2	1	1	1	9	0	#NULL!	2	2	1	1	1	4	5	1	1	2	1	4	1	1	4	1	2	27	1	1	1	1	4	1	4	3	15	1	5	5	5	5	5	5	30	5	5	5	15	1
1	1	2	2	1	1	1	9	0	#NULL!	2	2	2	2	0	3	5	3	1	4	2	4	2	4	2	2	1	33	1	1	2	2	3	3	2	3	16	0	5	5	5	5	5	5	30	5	5	5	15	1
1	1	2	2	1	1	1	9	0	#NULL!	2	2	2	2	0	4	1	1	1	4	3	4	3	4	4	1	5	35	1	3	1	3	2	2	2	2	15	0	5	5	5	5	5	5	30	5	5	5	15	1
1	1	1	2	1	1	1	8	0	#NULL!	2	2	2	2	0	5	5	3	2	4	3	4	2	4	5	1	3	41	1	3	4	3	4	3	4	4	25	1	3	4	4	4	4	4	23	5	3	4	12	0
1	1	1	2	1	1	1	8	0	#NULL!	2	2	1	1	1	4	3	3	3	3	4	3	3	4	4	3	3	40	1	1	2	2	2	2	4	3	16	1	3	4	3	3	4	2	19	4	4	3	11	0
1	1	1	2	1	1	1	8	0	#NULL!	2	2	2	2	0	4	4	3	2	2	2	3	2	2	4	2	2	32	1	4	3	3	3	3	3	3	22	1	5	5	5	5	5	5	30	5	5	5	15	1
1	1	1	2	1	1	1	8	0	#NULL!	2	2	2	2	0	2	3	2	2	2	2	2	3	2	3	3	3	29	0	1	1	2	3	2	3	2	14	0	4	5	3	4	4	3	23	5	5	5	15	1
1	1	1	2	1	1	1	8	0	#NULL!	2	2	1	1	1	3	1	1	2	2	2	1	1	2	2	1	1	19	0	1	1	1	2	1	1	2	9	0	5	5	5	5	5	5	30	5	5	5	15	1
1	1	1	2	1	1	1	8	0	#NULL!	2	2	2	2	0	1	1	1	1	1	1	1	1	1	1	1	1	12	0	2	1	2	1	2	2	1	11	0	5	5	5	5	5	5	30	5	5	5	15	1
1	2	2	1	1	1	1	9	0	#NULL!	2	2	2	2	0	1	1	1	1	1	1	1	1	1	1	1	1	12	0	2	1	1	1	3	2	1	11	0	2	3	5	2	3	3	18	3	4	1	8	0
1	1	2	1	1	1	1	8	0	#NULL!	2	2	2	2	0	4	3	2	1	1	1	3	1	1	3	3	1	24	1	2	3	2	2	2	2	1	14	0	4	5	5	5	5	5	29	3	5	4	12	0
1	1	2	1	1	1	1	8	0	#NULL!	2	1	2	1	1	5	4	1	1	1	1	1	1	2	3	2	3	25	1	1	1	3	1	3	3	1	13	0	4	5	3	5	5	3	25	4	5	5	14	1
1	3	1	1	1	1	1	9	0	#NULL!	2	2	1	1	1	2	2	2	1	1	1	1	1	1	1	1	1	15	0	2	2	5	5	2	5	1	22	1	5	5	5	5	5	5	30	5	5	5	15	1
1	2	1	1	1	1	1	8	0	#NULL!	2	2	1	1	1	2	1	1	1	2	1	1	1	1	3	1	1	16	0	2	2	1	1	1	3	1	11	0	5	5	5	4	4	2	25	5	5	5	15	1
1	2	1	1	1	1	1	8	0	#NULL!	2	2	1	1	1	2	1	1	1	1	1	1	1	1	2	1	1	14	0	1	3	2	4	1	2	1	14	1	1	4	5	2	5	5	22	4	5	5	14	1
2	1	1	1	1	1	1	8	0	#NULL!	1	1	2	1	1	5	2	1	1	1	1	1	1	1	3	2	1	20	1	1	1	3	3	1	2	1	12	0	5	5	5	5	5	5	30	5	5	5	15	1
1	1	1	1	1	1	1	7	0	#NULL!	2	2	2	2	0	3	5	4	1	5	2	1	1	4	5	1	4	36	1	3	1	3	3	3	3	3	19	0	5	5	5	5	5	5	30	4	4	4	12	1
1	1	1	1	1	1	1	7	0	#NULL!	2	2	2	2	0	1	1	1	1	1	1	1	1	1	1	1	1	12	0	1	2	2	3	2	2	1	13	0	4	3	4	3	4	1	19	2	2	2	6	0
1	1	1	1	1	1	1	7	0	#NULL!	2	2	2	2	0	2	2	3	3	2	4	2	2	3	4	3	4	34	1	3	3	3	3	3	2	3	20	0	5	5	5	5	5	5	30	5	4	4	13	1
1	1	1	1	1	1	1	7	0	#NULL!	2	1	1	1	1	3	3	2	3	4	3	1	2	4	4	4	5	38	1	5	4	5	4	4	4	5	31	1	4	4	3	4	4	4	23	4	5	5	14	1
1	1	1	1	1	1	1	7	0	#NULL!	2	2	2	2	0	1	1	1	1	1	1	1	1	1	1	1	1	12	0	1	1	1	1	1	1	1	7	0	5	5	5	5	5	5	30	5	5	5	15	1
1	1	1	1	1	1	1	7	0	#NULL!	1	1	1	1	1	5	5	5	4	5	4	4	5	4	5	5	5	56	1	5	5	5	5	5	5	5	35	1	3	5	5	5	5	5	28	5	5	5	15	1
1	1	1	1	1	1	1	7	0	#NULL!	1	1	1	1	1	5	5	5	4	5	4	4	5	4	5	5	5	56	1	5	5	5	5	5	5	5	35	1	3	5	5	5	5	5	28	5	5	5	15	1
1	1	1	1	1	1	1	7	0	#NULL!	2	2	1	1	1	5	4	3	1	3	3	4	2	3	4	1	2	35	1	2	3	3	4	3	4	4	23	1	5	5	5	5	5	5	30	5	5	5	15	1
1	1	1	1	1	1	1	7	0	#NULL!	2	2	2	2	0	1	1	1	1	1	1	1	1	1	1	2	1	13	0	1	1	1	1	2	1	2	9	0	5	5	4	4	4	4	26	5	5	5	15	1
1	1	1	1	1	1	1	7	0	#NULL!	2	2	2	2	0	4	1	1	1	1	1	1	1	1	4	1	1	18	1	3	2	2	2	2	2	1	14	0	5	5	5	5	5	5	30	5	5	5	15	1
1	1	1	1	1	1	1	7	0	#NULL!	2	2	1	1	1	1	1	1	1	1	1	1	1	1	3	1	1	14	0	1	1	2	2	2	3	1	12	0	5	5	5	1	5	1	22	3	3	3	9	0
1	1	1	1	1	1	1	7	0	#NULL!	2	2	2	2	0	3	2	1	1	1	1	2	1	1	1	1	1	16	0	1	1	1	1	1	1	1	7	0	5	5	5	3	4	3	25	5	4	3	12	0
1	1	1	1	1	1	1	7	0	#NULL!	2	2	2	2	0	2	5	3	1	4	1	3	1	4	5	1	5	35	1	1	1	2	2	2	2	1	11	0	5	5	5	5	5	5	30	1	5	4	10	0
1	1	1	1	1	1	1	7	0	#NULL!	2	2	1	1	1	4	4	1	1	2	3	1	1	3	5	1	1	27	1	1	1	2	2	2	2	1	11	0	4	4	4	3	5	3	23	4	4	4	12	1
1	1	1	1	1	1	1	7	0	#NULL!	2	2	2	2	0	1	1	1	1	1	3	1	1	1	5	1	1	18	1	2	3	2	4	2	5	1	19	1	5	5	5	2	2	2	21	5	5	4	14	1
1	1	1	1	1	1	1	7	0	#NULL!	2	2	2	2	0	4	5	1	3	2	3	1	1	4	4	1	2	31	1	3	3	3	4	3	3	3	22	1	5	5	5	5	5	5	30	4	4	5	13	1
1	1	1	1	1	1	1	7	0	#NULL!	2	2	2	2	0	4	2	2	1	4	1	1	1	1	3	1	4	25	1	3	3	3	3	3	1	1	17	0	4	4	4	2	2	2	18	5	4	5	14	1
1	1	1	1	1	1	1	7	0	#NULL!	2	2	2	2	0	3	3	1	1	1	1	1	1	1	1	1	3	18	0	1	1	1	1	1	1	1	7	0	5	5	5	3	5	3	26	5	4	5	14	1
1	1	1	1	1	1	1	7	0	#NULL!	2	2	2	2	0	4	3	2	1	1	1	1	1	3	3	1	1	22	1	3	1	3	4	3	2	2	18	1	5	5	5	5	5	5	30	5	5	5	15	1
1	1	1	1	1	1	1	7	0	#NULL!	2	2	2	2	0	2	4	1	1	1	4	1	1	4	4	1	1	25	1	1	1	1	4	1	4	1	13	1	5	5	5	4	5	5	29	5	5	5	15	1
1	1	1	1	1	1	1	7	0	#NULL!	2	1	1	1	1	4	1	2	1	1	1	3	1	1	2	1	1	19	1	1	1	1	3	3	3	3	15	0	5	5	5	5	5	5	30	5	5	5	15	1
1	1	1	1	1	1	1	7	0	#NULL!	2	2	2	2	0	1	1	1	1	1	1	1	1	1	3	1	1	14	0	3	1	1	1	3	3	3	15	0	5	5	5	3	3	3	24	5	5	5	15	1
1	1	1	1	1	1	1	7	0	#NULL!	2	2	2	2	0	1	1	1	1	1	1	1	1	1	1	1	1	12	0	1	1	1	1	1	1	1	7	0	5	5	5	5	5	5	30	5	5	5	15	1
1	1	1	1	1	1	1	7	0	#NULL!	2	2	2	2	0	1	1	1	1	1	1	1	1	1	1	1	1	12	0	1	1	1	1	1	1	1	7	0	5	5	4	1	5	1	21	5	5	5	15	1
1	1	1	1	1	1	1	7	0	#NULL!	1	2	2	1	1	3	1	1	1	1	3	3	1	1	1	5	1	22	1	1	1	1	1	1	1	1	7	0	3	5	5	3	5	5	26	5	5	5	15	1
1	1	1	1	1	1	1	7	0	#NULL!	2	2	2	2	0	4	4	3	1	3	2	3	2	5	4	3	1	35	1	1	1	1	1	1	1	1	7	0	4	5	5	1	5	1	21	5	5	5	15	1
1	1	1	1	1	1	1	7	0	#NULL!	2	2	2	2	0	3	1	1	1	1	1	1	1	1	1	1	1	14	0	1	1	1	1	1	1	1	7	0	3	5	5	3	3	1	20	1	1	1	3	0
1	1	1	1	1	1	1	7	0	#NULL!	2	2	1	1	1	5	2	2	5	2	3	1	2	2	5	1	1	31	1	2	1	1	2	1	1	2	10	0	5	5	5	5	5	1	26	5	5	1	11	0
1	1	1	1	1	1	1	7	0	#NULL!	2	2	2	2	0	2	2	1	1	2	2	2	1	2	2	2	2	21	0	3	1	4	3	3	3	2	19	1	3	5	4	2	5	3	22	4	4	4	12	1
1	1	1	1	1	1	1	7	0	#NULL!	2	2	2	2	0	3	3	3	1	3	3	3	3	3	3	3	3	34	0	3	3	3	3	3	3	3	21	0	5	3	5	5	5	5	28	5	5	5	15	1
1	1	1	1	1	1	1	7	0	#NULL!	2	2	2	2	0	5	5	3	1	5	3	4	3	5	5	3	5	47	1	3	3	3	3	3	3	3	21	0	5	5	4	5	5	4	28	5	5	5	15	1
1	1	1	1	1	1	1	7	0	#NULL!	2	2	2	2	0	1	2	1	1	1	2	1	1	1	2	1	3	17	0	1	2	2	2	2	2	2	13	0	4	5	5	3	3	3	23	5	5	5	15	1
1	1	1	1	1	1	1	7	0	#NULL!	2	2	2	2	0	3	2	2	1	2	2	3	2	3	3	1	3	27	0	1	2	1	2	1	2	2	11	0	4	4	4	3	3	3	21	5	5	5	15	1
1	1	1	1	1	1	1	7	0	#NULL!	2	2	1	1	1	2	2	1	1	3	1	5	3	4	5	1	1	29	1	2	2	2	3	2	3	1	15	0	5	5	3	2	5	1	21	5	5	5	15	1
1	1	1	1	1	1	1	7	0	#NULL!	2	2	1	1	1	1	1	1	1	2	1	1	1	2	5	1	1	18	1	1	1	1	1	1	1	1	7	0	4	5	5	3	5	3	25	5	5	5	15	1
1	1	1	1	1	1	1	7	0	#NULL!	2	2	1	1	1	2	5	1	4	1	1	2	1	4	5	1	5	32	1	3	1	3	2	3	5	2	19	1	5	5	5	5	5	5	30	1	3	1	5	0
1	1	1	1	1	1	1	7	0	#NULL!	2	2	2	2	0	1	1	1	1	1	4	5	1	4	3	1	2	25	1	1	1	1	1	1	1	1	7	0	3	5	3	3	5	3	22	2	2	2	6	0
1	1	1	1	1	1	1	7	0	#NULL!	2	2	2	2	0	4	2	3	2	4	1	2	1	4	4	1	1	29	1	1	1	1	1	1	1	1	7	0	5	5	5	4	5	4	28	2	2	2	6	0
1	1	1	1	1	1	1	7	0	#NULL!	2	2	2	2	0	3	3	1	1	3	1	3	1	3	2	1	1	23	0	3	3	3	3	3	3	3	21	0	4	4	4	4	4	4	24	3	2	2	7	0
1	1	1	1	1	1	1	7	0	#NULL!	2	2	2	2	0	4	2	1	1	3	1	1	1	5	5	1	3	28	1	1	1	3	2	2	3	2	14	0	5	5	5	5	5	5	30	3	2	2	7	0
1	1	1	1	1	1	1	7	0	#NULL!	1	2	2	1	1	2	2	2	2	2	4	2	2	2	4	1	2	27	1	1	1	3	1	1	1	1	9	0	5	4	4	4	4	2	23	5	5	2	12	0
1	1	1	1	1	1	1	7	0	#NULL!	2	2	2	2	0	1	2	1	1	1	1	1	1	2	1	1	1	14	0	1	1	1	5	1	5	1	15	1	5	5	5	3	3	3	24	5	4	3	12	0
1	1	1	1	1	1	1	7	0	#NULL!	2	2	1	1	1	1	1	1	1	1	1	1	1	1	1	1	1	12	0	1	1	1	1	1	1	1	7	0	5	5	5	1	4	1	21	3	5	3	11	0
1	1	1	1	1	1	1	7	0	#NULL!	2	2	2	2	0	1	4	1	4	1	1	1	1	4	2	1	1	22	1	1	1	1	1	1	1	1	7	0	2	4	4	1	5	2	18	4	3	4	11	0
1	1	1	1	1	1	1	7	0	#NULL!	2	2	1	1	1	5	3	3	1	1	2	5	1	4	5	3	1	34	1	4	4	4	4	4	4	4	28	1	4	4	4	4	4	4	24	4	4	4	12	1
1	1	1	1	1	1	1	7	0	#NULL!	2	2	2	2	0	2	1	1	1	1	1	1	1	1	1	1	1	13	0	1	1	1	1	1	1	1	7	0	4	4	4	4	4	4	24	4	4	4	12	1
1	1	1	1	1	1	1	7	0	#NULL!	2	2	2	2	0	3	2	3	4	4	2	2	2	4	5	2	3	36	1	5	2	2	4	4	4	3	24	1	5	5	5	4	5	4	28	5	5	4	14	1
1	1	1	1	1	1	1	7	0	#NULL!	2	1	1	1	1	3	3	1	1	1	2	3	1	3	4	1	1	24	1	3	1	3	3	2	3	1	16	0	5	3	3	1	1	1	14	5	5	4	14	1
1	1	1	1	1	1	1	7	0	#NULL!	2	2	2	2	0	1	1	1	1	1	1	1	1	1	1	1	1	12	0	1	1	1	1	1	1	1	7	0	4	5	5	1	4	1	20	5	5	4	14	1
1	1	1	1	1	1	1	7	0	#NULL!	2	2	1	1	1	3	3	3	1	3	3	3	3	3	3	3	3	34	0	3	3	3	3	3	3	3	21	0	4	4	3	4	3	3	21	5	5	5	15	1
1	1	1	1	1	1	1	7	0	#NULL!	2	2	2	2	0	3	3	1	1	1	1	1	1	1	3	1	1	18	0	2	3	3	3	2	3	3	19	0	5	5	5	5	3	4	27	5	5	5	15	1
1	1	1	1	1	1	1	7	0	#NULL!	2	2	2	2	0	4	1	1	1	1	1	1	1	1	4	1	1	18	1	1	1	1	1	3	2	1	10	0	3	3	4	3	3	3	19	5	5	5	15	1
1	1	1	1	1	1	1	7	0	#NULL!	2	1	2	1	1	2	1	1	1	1	1	1	1	2	4	1	1	17	1	1	1	1	1	1	2	1	8	0	5	5	5	5	5	5	30	5	5	5	15	1
1	1	1	1	1	1	1	7	0	#NULL!	2	2	1	1	1	1	1	1	1	1	1	1	1	1	1	1	1	12	0	1	2	1	1	1	1	1	8	0	5	5	5	5	5	5	30	5	5	5	15	1
1	1	1	1	1	1	1	7	0	#NULL!	2	1	2	1	1	2	2	2	2	2	2	2	2	2	2	2	3	25	0	1	1	1	1	1	1	1	7	0	5	5	5	3	3	2	23	5	5	5	15	1
1	1	1	1	1	1	1	7	0	#NULL!	2	2	2	2	0	1	1	1	1	1	1	1	1	1	1	1	1	12	0	1	1	1	1	1	1	1	7	0	3	4	5	1	4	3	20	5	5	5	15	1
1	1	1	1	1	1	1	7	0	#NULL!	2	2	2	2	0	3	4	1	3	5	1	1	1	5	3	1	5	33	1	1	1	1	1	1	1	1	7	0	5	5	5	3	5	1	24	5	5	5	15	1
1	1	2	2	2	0	1	9	0	#NULL!	2	2	2	2	0	5	3	3	1	3	3	3	3	3	4	2	2	35	1	5	3	3	3	3	5	3	25	1	5	5	5	5	5	5	30	3	4	4	11	0
3	3	3	0	2	0	0	11	0	#NULL!	2	2	1	1	1	1	1	1	1	1	1	1	1	1	1	1	1	12	0	2	1	2	3	2	2	1	13	0	4	5	5	4	4	4	26	4	4	2	10	0
3	4	4	3	3	3	5	25	1	#NULL!	2	2	2	2	0	2	2	2	1	1	2	1	1	4	2	1	1	20	1	3	2	3	3	2	3	2	18	0	4	3	4	4	3	3	21	1	2	2	5	0
4	5	5	5	4	5	4	32	1	#NULL!	2	2	2	2	0	5	3	3	1	5	3	3	4	5	5	1	3	41	1	4	4	5	5	5	3	3	29	1	3	3	4	1	1	1	13	1	1	4	6	0
3	4	4	4	3	4	4	26	1	#NULL!	1	1	1	1	1	3	2	1	1	5	2	5	1	5	4	1	3	33	1	5	4	5	5	5	5	5	34	1	5	5	5	1	1	1	18	1	1	1	3	0
3	4	3	3	3	4	4	24	1	#NULL!	2	2	2	2	0	1	1	1	1	1	1	1	1	1	1	1	1	12	0	1	3	3	4	3	3	1	18	1	3	3	3	1	1	1	12	5	5	5	15	1
5	4	4	4	5	5	3	30	1	#NULL!	2	2	2	2	0	4	5	3	2	5	2	4	2	5	4	2	2	40	1	4	4	3	5	4	4	3	27	1	2	3	2	1	1	1	10	3	2	2	7	0
4	5	0	5	3	4	3	24	1	#NULL!	2	2	2	2	0	2	2	1	1	2	1	1	1	1	1	1	1	15	0	3	3	3	5	4	5	3	26	1	3	3	3	1	3	1	14	3	3	3	9	0
4	5	0	5	3	4	3	24	1	#NULL!	2	2	2	2	0	2	2	1	1	2	1	1	1	1	1	1	1	15	0	3	3	3	5	4	5	3	26	1	3	3	3	1	3	1	14	3	3	3	9	0
2	4	3	2	3	3	3	20	1	#NULL!	2	2	2	2	0	1	1	1	1	1	1	1	1	1	1	1	1	12	0	3	2	4	3	4	4	1	21	1	3	4	5	2	2	2	18	4	4	4	12	1
3	4	2	2	3	3	3	20	1	#NULL!	2	2	2	2	0	1	1	1	1	1	1	1	1	1	4	1	1	15	1	3	1	3	2	3	3	1	16	0	5	3	5	2	4	3	22	4	3	3	10	0
2	4	4	4	2	3	3	22	1	#NULL!	2	2	2	2	0	3	2	1	1	2	1	1	1	1	2	1	1	17	0	4	5	5	5	5	5	5	34	1	3	4	4	1	2	1	15	4	4	4	12	1
3	4	3	3	2	3	3	21	1	#NULL!	1	2	2	1	1	3	2	2	2	3	2	4	3	2	4	2	2	31	1	3	3	3	3	3	3	3	21	0	3	3	3	3	3	3	18	4	4	4	12	1
3	2	3	3	3	2	3	19	0	#NULL!	2	2	2	2	0	4	1	1	2	1	2	1	2	1	2	1	5	23	1	1	1	1	1	1	1	1	7	0	3	3	3	3	3	3	18	3	3	3	9	0
1	1	2	2	2	1	3	12	0	#NULL!	2	2	1	1	1	4	2	1	1	5	2	2	2	3	5	1	3	31	1	3	3	3	3	3	3	3	21	0	5	5	5	5	5	5	30	5	5	5	15	1
2	4	3	2	3	3	2	19	1	#NULL!	1	1	2	1	1	1	1	1	1	1	1	3	1	1	3	1	1	16	0	1	1	3	2	3	3	1	14	0	3	5	3	2	2	2	17	5	5	3	13	0
2	2	3	3	2	3	2	17	0	#NULL!	1	2	1	1	1	1	4	1	1	4	4	1	1	4	5	1	3	30	1	4	4	4	3	3	3	3	24	1	4	3	3	4	3	4	21	4	4	2	10	0
2	2	3	2	3	2	2	16	0	#NULL!	2	2	2	2	0	2	1	1	1	3	1	1	1	1	3	1	1	17	0	3	3	3	3	3	3	3	21	0	5	4	4	4	4	4	25	4	4	4	12	1
1	1	3	2	2	2	2	13	0	#NULL!	2	2	2	2	0	2	2	1	3	1	2	1	2	3	2	2	2	23	0	4	4	3	3	3	4	1	22	1	4	5	3	4	4	4	24	5	4	4	13	1
2	2	2	2	2	2	2	14	0	#NULL!	2	2	1	1	1	1	1	1	1	1	1	1	1	1	1	1	1	12	0	3	4	4	4	4	4	4	27	1	4	4	4	4	4	4	24	1	5	4	10	0
2	2	2	2	2	2	2	14	0	#NULL!	2	2	2	2	0	3	3	3	4	3	3	3	3	3	3	3	3	37	1	4	3	4	3	4	3	3	24	1	3	4	4	3	3	4	21	2	4	4	10	0
1	2	2	2	2	2	2	13	0	#NULL!	2	2	2	2	0	3	4	2	1	3	1	2	2	4	3	1	2	28	1	1	1	1	2	1	1	1	8	0	4	4	4	3	3	3	21	1	4	3	8	0
1	2	2	2	2	2	2	13	0	#NULL!	1	2	2	1	1	3	3	1	3	1	1	1	1	2	3	1	1	21	0	3	3	2	3	3	3	2	19	0	4	4	4	3	3	3	21	4	4	4	12	1
1	1	2	2	2	2	2	12	0	#NULL!	2	2	2	2	0	4	5	1	4	4	5	1	4	5	2	1	5	41	1	3	5	3	3	3	3	3	23	1	4	3	4	2	2	2	17	5	5	5	15	1
1	1	1	2	2	2	2	11	0	#NULL!	2	2	2	2	0	4	5	3	4	4	4	4	4	4	4	3	3	46	1	3	4	4	3	3	3	4	24	1	4	4	4	4	4	4	24	5	4	4	13	1
1	2	2	2	2	1	2	12	0	#NULL!	1	2	1	1	1	1	1	1	1	1	1	1	1	1	1	1	1	12	0	1	1	3	3	3	3	1	15	0	3	1	1	3	3	3	14	3	1	1	5	0
1	1	2	2	2	1	2	11	0	#NULL!	2	2	2	2	0	4	3	1	1	1	1	1	1	1	4	1	1	20	1	3	1	1	3	3	3	3	17	0	3	3	3	4	5	3	21	1	2	1	4	0
1	1	1	2	2	1	2	10	0	#NULL!	2	2	1	1	1	5	5	4	3	4	5	5	3	5	5	3	5	52	1	3	5	5	4	3	5	3	28	1	5	5	4	5	5	5	29	5	5	1	11	0
1	1	1	2	1	1	2	9	0	#NULL!	2	2	2	2	0	4	4	3	4	5	1	2	1	3	3	1	4	35	1	3	3	3	3	3	2	3	20	0	5	4	3	2	3	2	19	5	5	3	13	0
1	2	3	2	2	0	2	12	0	#NULL!	2	2	2	2	0	2	2	1	1	1	1	1	1	1	2	1	1	15	0	1	1	3	2	1	3	1	12	0	2	3	4	4	4	3	20	4	4	4	12	1
2	2	2	2	2	0	2	12	0	#NULL!	2	1	1	1	1	1	1	1	1	1	1	1	1	1	3	1	1	14	0	1	1	1	1	1	1	3	9	0	5	5	3	5	3	3	24	4	4	4	12	1
1	1	1	1	2	4	1	11	1	#NULL!	2	2	2	2	0	1	1	1	1	1	1	1	1	1	1	1	1	12	0	1	1	1	2	1	2	1	9	0	5	3	3	5	3	3	22	5	5	5	15	1
2	2	2	1	3	2	1	13	0	#NULL!	2	2	1	1	1	1	2	2	1	1	2	1	1	1	4	1	1	18	1	2	1	1	1	1	2	3	11	0	1	4	3	1	4	3	16	5	4	5	14	1
1	2	3	2	2	2	1	13	0	#NULL!	2	2	2	2	0	1	1	1	1	1	1	1	1	1	1	1	1	12	0	2	1	3	1	2	2	2	13	0	3	4	3	2	2	1	15	4	4	4	12	1
2	2	2	2	2	2	1	13	0	#NULL!	2	2	2	2	0	1	1	1	1	2	2	2	2	1	1	1	2	17	0	2	2	4	2	2	2	1	15	1	1	2	2	1	3	1	10	4	4	4	12	1
1	2	2	2	2	2	1	12	0	#NULL!	2	2	1	1	1	5	3	3	1	3	4	5	3	4	5	3	2	41	1	4	4	4	4	4	4	4	28	1	4	4	4	4	4	5	25	4	4	4	12	1
1	1	2	2	2	2	1	11	0	#NULL!	2	2	2	2	0	2	5	3	1	4	4	4	1	4	2	2	5	37	1	3	3	3	3	3	4	3	22	1	4	4	4	3	3	3	21	4	2	4	10	0
1	1	1	1	2	2	1	9	0	#NULL!	2	2	1	1	1	1	2	2	1	3	2	1	1	1	4	1	1	20	1	2	1	1	1	1	2	3	11	0	2	4	2	2	5	3	18	5	4	5	14	1
3	3	2	2	1	2	1	14	0	#NULL!	2	1	2	1	1	3	3	1	1	2	1	3	4	3	4	1	1	27	1	3	4	3	3	3	3	3	22	1	4	3	4	4	4	4	23	3	2	2	7	0
1	2	2	2	1	2	1	11	0	#NULL!	2	2	2	2	0	1	1	1	3	1	1	1	1	1	1	1	1	14	0	1	1	3	3	1	1	1	11	0	4	4	4	1	1	1	15	1	4	4	9	0
1	1	1	2	1	2	1	9	0	#NULL!	2	2	2	2	0	1	1	1	1	1	1	1	1	1	3	1	1	14	0	2	2	4	2	2	2	1	15	1	4	5	5	3	5	4	26	4	3	2	9	0
1	2	1	1	1	2	1	9	0	#NULL!	2	2	2	2	0	2	1	1	1	1	2	1	2	2	1	1	1	16	0	3	2	2	2	3	2	2	16	0	4	4	4	2	4	2	20	2	4	2	8	0
1	1	1	1	1	2	1	8	0	#NULL!	2	2	1	1	1	5	2	1	1	1	1	1	1	2	1	1	1	18	1	1	1	1	2	2	1	1	9	0	4	5	5	5	5	5	29	5	5	5	15	1
1	1	1	1	1	2	1	8	0	#NULL!	2	2	1	1	1	1	1	1	1	1	2	1	1	1	1	1	1	13	0	3	2	4	3	3	3	1	19	1	3	5	3	1	4	1	17	1	3	1	5	0
2	2	2	2	3	1	1	13	0	#NULL!	2	2	1	1	1	1	2	2	1	1	2	1	1	1	1	1	1	15	0	2	1	1	1	2	2	3	12	0	1	5	3	2	4	3	18	5	4	5	14	1
1	2	2	1	3	1	1	11	0	#NULL!	2	2	1	1	1	1	2	2	1	1	2	1	1	2	2	1	1	17	0	2	1	1	1	1	1	2	9	0	1	5	2	1	4	3	16	5	4	5	14	1
2	1	2	1	3	1	1	11	0	#NULL!	2	2	1	1	1	1	2	1	1	1	1	2	1	1	4	1	1	17	1	3	1	2	1	1	1	3	12	0	1	4	3	1	3	3	15	5	4	5	14	1
1	1	1	1	3	1	1	9	0	#NULL!	2	2	1	1	1	1	1	2	1	1	2	1	1	1	2	1	1	15	0	2	1	1	2	1	1	3	11	0	1	4	3	2	4	3	17	5	4	5	14	1
1	1	3	2	2	1	1	11	0	#NULL!	2	2	2	2	0	5	3	1	1	1	1	1	1	1	2	1	1	19	1	1	1	1	1	1	1	1	7	0	5	5	5	5	5	5	30	5	5	5	15	1
2	2	2	2	2	1	1	12	0	#NULL!	2	2	2	2	0	1	1	1	1	2	1	1	1	1	2	1	1	14	0	4	4	4	3	4	4	3	26	1	3	3	4	1	3	3	17	4	4	4	12	1
1	2	2	2	2	1	1	11	0	#NULL!	2	2	2	2	0	4	5	1	4	5	1	1	1	1	3	1	1	28	1	3	3	3	4	2	3	3	21	1	4	3	4	1	3	1	16	4	4	3	11	0
1	2	2	2	2	1	1	11	0	#NULL!	2	2	2	2	0	2	2	3	1	1	2	2	1	3	4	1	3	25	1	3	2	3	2	2	2	2	16	0	4	5	4	4	4	3	24	4	4	4	12	1
1	1	2	2	2	1	1	10	0	#NULL!	2	2	2	2	0	3	4	1	4	4	4	4	1	4	4	1	5	39	1	2	2	2	3	2	2	2	15	0	3	4	4	4	4	4	23	3	4	4	11	0
1	1	2	2	2	1	1	10	0	#NULL!	1	2	2	1	1	4	4	3	1	2	3	4	2	2	4	3	1	33	1	3	3	3	3	3	4	3	22	1	4	4	4	3	4	3	22	4	4	4	12	1
1	1	2	2	2	1	1	10	0	#NULL!	2	1	2	1	1	1	1	1	1	1	1	1	1	1	1	2	1	13	0	2	1	3	1	1	1	1	10	0	4	4	4	4	4	4	24	5	5	5	15	1
1	1	2	2	2	1	1	10	0	#NULL!	2	2	2	2	0	4	1	1	1	1	1	1	1	1	5	1	1	19	1	1	3	2	2	2	2	4	16	1	4	5	3	4	5	3	24	4	4	4	12	1
1	1	2	2	2	1	1	10	0	#NULL!	2	2	2	2	0	5	5	3	4	3	3	4	3	5	5	1	3	44	1	3	1	1	1	1	1	1	9	0	5	5	5	3	5	3	26	1	5	1	7	0
1	1	2	2	2	1	1	10	0	#NULL!	2	2	2	2	0	3	1	1	1	1	1	1	1	1	1	1	1	14	0	1	1	2	2	2	3	1	12	0	4	4	5	4	5	3	25	5	4	4	13	1
1	1	1	2	2	1	1	9	0	#NULL!	2	1	2	1	1	4	5	3	4	5	4	2	2	4	4	3	1	41	1	3	3	3	4	3	4	4	24	1	4	4	5	3	4	4	24	4	4	4	12	1
1	1	1	2	2	1	1	9	0	#NULL!	2	2	1	1	1	1	1	1	1	1	1	1	1	1	1	1	1	12	0	1	1	1	1	1	1	1	7	0	5	5	5	1	5	1	22	5	5	5	15	1
2	1	2	1	2	1	1	10	0	#NULL!	2	2	1	1	1	1	2	2	1	1	2	1	2	1	1	1	2	17	0	2	1	1	1	1	2	2	10	0	1	4	3	2	4	3	17	5	4	5	14	1
1	1	2	1	2	1	1	9	0	#NULL!	1	2	2	1	1	3	5	3	2	4	3	3	3	3	3	1	3	36	1	3	3	3	2	2	3	2	18	0	3	4	4	3	4	4	22	4	4	4	12	1
2	2	1	1	2	1	1	10	0	#NULL!	2	2	1	1	1	1	2	2	1	1	2	2	2	1	4	1	2	21	1	2	1	1	1	2	2	3	12	0	1	5	3	1	4	3	17	5	4	5	14	1
1	1	1	1	2	1	1	8	0	#NULL!	2	2	2	2	0	1	1	1	1	2	2	3	2	3	4	1	5	26	1	1	2	1	1	2	1	1	9	0	5	5	4	5	5	5	29	4	4	4	12	1
1	1	1	1	2	1	1	8	0	#NULL!	2	2	1	1	1	1	1	1	1	1	1	1	1	1	1	1	1	12	0	1	1	2	1	1	1	1	8	0	4	5	3	1	5	1	19	5	5	5	15	1
1	2	2	2	1	1	1	10	0	#NULL!	2	2	1	1	1	1	2	1	1	1	1	1	1	1	3	1	1	15	0	1	1	1	1	1	1	1	7	0	3	5	3	1	5	1	18	1	5	5	11	0
1	1	2	2	1	1	1	9	0	#NULL!	2	2	1	1	1	4	2	2	2	2	2	2	2	3	4	2	3	30	1	4	2	2	1	2	2	2	15	1	4	4	4	4	4	4	24	4	4	4	12	1
1	1	2	2	1	1	1	9	0	#NULL!	2	2	1	1	1	2	2	2	1	1	2	2	1	2	3	1	1	20	0	3	2	2	3	1	2	1	14	0	3	5	4	3	4	4	23	5	5	5	15	1
1	1	1	2	1	1	1	8	0	#NULL!	2	1	2	1	1	1	1	1	1	1	1	1	1	1	1	1	1	12	0	2	1	3	2	3	1	1	13	0	5	5	5	5	5	5	30	5	5	5	15	1
1	1	1	2	1	1	1	8	0	#NULL!	2	2	2	2	0	3	2	1	1	4	1	1	1	1	4	1	1	21	1	3	2	3	1	1	1	3	14	0	4	3	4	4	3	5	23	4	5	4	13	1
1	1	1	2	1	1	1	8	0	#NULL!	2	2	1	1	1	1	1	1	1	1	1	3	1	1	3	1	1	16	0	1	1	1	1	1	1	1	7	0	5	5	5	5	5	5	30	5	5	5	15	1
1	2	2	1	1	1	1	9	0	#NULL!	2	1	1	1	1	1	1	1	1	1	1	1	1	1	1	1	1	12	0	2	1	2	3	2	3	1	14	0	4	3	4	4	4	2	21	4	4	2	10	0
1	2	2	1	1	1	1	9	0	#NULL!	2	1	1	1	1	1	1	1	1	1	1	1	1	1	1	1	1	12	0	2	1	2	3	2	3	1	14	0	4	3	4	4	4	2	21	4	4	2	10	0
1	2	2	1	1	1	1	9	0	#NULL!	2	2	2	2	0	3	1	1	1	1	1	1	1	1	4	1	1	17	1	1	1	1	1	1	1	1	7	0	5	5	5	5	5	5	30	5	5	4	14	1
1	2	2	1	1	1	1	9	0	#NULL!	2	1	2	1	1	2	1	1	1	1	1	1	1	1	3	1	1	15	0	1	1	3	2	2	2	1	12	0	5	5	5	5	5	5	30	5	5	5	15	1
1	2	1	1	1	1	1	8	0	#NULL!	2	2	2	2	0	4	4	3	3	3	4	4	3	4	4	1	4	41	1	3	3	2	2	2	2	3	17	0	5	5	5	4	4	4	27	3	4	3	10	0
2	1	1	1	1	1	1	8	0	#NULL!	2	2	2	2	0	1	1	1	1	1	1	1	1	1	1	1	1	12	0	1	1	1	1	1	1	1	7	0	5	3	4	4	5	3	24	1	2	2	5	0
1	1	1	1	1	1	1	7	0	#NULL!	2	2	1	1	1	3	1	1	1	3	1	1	1	1	1	1	1	16	0	1	1	3	3	3	3	3	17	0	5	5	5	5	5	5	30	5	5	5	15	1
1	1	1	1	1	1	1	7	0	#NULL!	1	1	1	1	1	3	1	1	1	1	1	3	1	1	3	1	1	18	0	1	1	1	1	1	1	1	7	0	5	5	5	5	5	5	30	5	5	5	15	1
1	1	1	1	1	1	1	7	0	#NULL!	2	2	1	1	1	3	3	3	1	4	4	4	2	5	5	1	4	39	1	2	2	3	2	2	1	2	14	0	4	5	5	5	5	5	29	5	5	5	15	1
1	1	1	1	1	1	1	7	0	#NULL!	2	2	2	2	0	1	1	2	1	1	2	1	1	1	1	1	1	14	0	1	1	1	1	1	1	1	7	0	5	5	5	3	4	3	25	5	5	5	15	1
1	1	1	1	1	1	1	7	0	#NULL!	2	2	1	1	1	1	1	1	1	1	1	1	1	1	1	1	1	12	0	1	1	1	1	1	1	1	7	0	5	5	5	4	4	2	25	5	5	5	15	1
1	1	1	1	1	1	1	7	0	#NULL!	2	2	1	1	1	3	3	1	3	3	2	1	1	3	4	1	3	28	1	1	1	1	1	1	1	1	7	0	3	5	5	3	5	3	24	5	5	5	15	1
1	1	1	1	1	1	1	7	0	#NULL!	2	2	2	2	0	1	1	1	1	1	1	1	1	1	2	1	1	13	0	1	1	1	1	1	1	1	7	0	5	5	5	5	5	5	30	3	3	4	10	0
1	1	1	1	1	1	1	7	0	#NULL!	2	2	2	2	0	1	1	1	1	2	2	1	1	2	2	1	5	20	1	5	4	5	5	4	4	1	28	1	5	5	5	5	5	5	30	1	5	5	11	0
1	1	1	1	1	1	1	7	0	#NULL!	2	2	2	2	0	1	1	1	5	1	1	1	1	1	5	1	1	20	1	3	1	1	5	1	5	1	17	1	5	5	5	5	5	5	30	5	5	5	15	1
1	1	1	1	1	1	1	7	0	#NULL!	2	2	2	2	0	1	1	1	1	1	1	1	1	1	1	1	1	12	0	3	3	3	3	3	3	3	21	0	3	3	3	1	1	1	12	5	5	5	15	1
1	1	1	1	1	1	1	7	0	#NULL!	2	2	2	2	0	1	1	1	1	1	3	3	1	3	3	1	2	21	0	1	1	1	1	1	1	1	7	0	5	5	5	5	5	5	30	5	5	5	15	1
1	1	1	1	1	1	1	7	0	#NULL!	2	2	2	2	0	4	1	1	1	5	1	2	1	4	4	1	1	26	1	3	1	3	3	4	2	1	17	1	5	5	5	2	2	2	21	1	2	2	5	0
1	1	1	1	1	1	1	7	0	#NULL!	2	2	1	1	1	3	3	3	3	3	4	3	3	3	4	1	3	36	1	1	1	3	3	3	3	3	17	0	3	4	4	3	4	3	21	1	3	3	7	0
1	1	1	1	1	1	1	7	0	#NULL!	2	2	2	2	0	1	1	1	1	1	1	1	1	1	1	1	1	12	0	1	1	1	1	1	1	1	7	0	5	5	5	2	2	2	21	2	4	3	9	0
1	1	1	1	1	1	1	7	0	#NULL!	2	2	2	2	0	2	1	1	1	2	1	1	1	2	2	1	2	17	0	5	1	3	1	1	1	1	13	1	4	5	4	5	5	3	26	3	4	3	10	0
1	1	1	1	1	1	1	7	0	#NULL!	2	2	2	2	0	1	1	1	1	1	1	1	1	1	1	1	1	12	0	3	3	4	3	3	3	3	22	1	3	5	3	3	5	3	22	3	5	3	11	0
1	1	1	1	1	1	1	7	0	#NULL!	1	1	1	1	1	5	4	4	4	4	4	4	4	4	4	4	4	49	1	4	4	4	4	4	4	4	28	1	4	4	4	4	4	4	24	4	4	4	12	1
1	1	1	1	1	1	1	7	0	#NULL!	2	2	2	2	0	4	3	2	2	2	2	2	2	4	4	1	2	30	1	2	2	2	2	2	2	3	15	0	4	4	4	4	4	4	24	4	4	4	12	1
1	1	1	1	1	1	1	7	0	#NULL!	2	2	2	2	0	3	3	2	2	2	2	2	2	2	2	2	2	26	0	2	2	2	2	2	2	2	14	0	4	4	4	3	3	3	21	4	4	4	12	1
1	1	1	1	1	1	1	7	0	#NULL!	2	2	2	2	0	3	3	3	3	3	3	3	3	3	5	1	4	37	1	4	1	1	1	1	1	1	10	1	3	3	3	1	3	1	14	5	5	5	15	1
1	1	1	1	1	1	1	7	0	#NULL!	2	2	2	2	0	1	1	1	1	1	1	1	1	1	1	1	1	12	0	1	1	1	1	1	1	1	7	0	5	5	5	5	5	3	28	5	5	5	15	1
1	1	1	1	1	1	1	7	0	#NULL!	2	2	2	2	0	1	1	1	3	1	1	1	1	1	1	1	1	14	0	1	1	1	1	1	1	1	7	0	4	3	3	2	2	1	15	4	4	2	10	0
1	1	1	1	1	1	1	7	0	#NULL!	2	2	1	1	1	3	3	3	3	3	3	3	3	3	4	3	3	37	1	1	1	2	1	2	5	2	14	1	5	5	5	2	5	3	25	5	4	2	11	0
1	1	1	1	1	1	1	7	0	#NULL!	2	2	2	2	0	1	1	1	1	1	1	1	1	1	1	1	1	12	0	2	1	2	1	1	1	1	9	0	5	5	5	2	4	3	24	3	4	3	10	0
1	1	1	1	1	1	1	7	0	#NULL!	2	2	2	2	0	1	1	1	1	1	1	1	1	1	1	1	1	12	0	1	1	2	1	1	1	1	8	0	5	5	5	5	5	5	30	4	4	4	12	1
1	1	1	1	1	1	1	7	0	#NULL!	2	2	1	1	1	3	1	1	1	2	1	1	1	3	1	1	1	17	0	1	1	2	1	2	1	1	9	0	5	5	4	4	4	2	24	5	5	4	14	1
1	1	1	1	1	1	1	7	0	#NULL!	2	2	2	2	0	5	4	3	3	4	4	4	3	4	2	2	2	40	1	1	5	5	3	3	3	3	23	1	5	5	5	3	3	3	24	4	4	5	13	1
1	1	1	1	1	1	1	7	0	#NULL!	2	2	2	2	0	4	4	3	3	3	3	4	4	4	3	3	4	42	1	3	2	2	4	2	4	2	19	1	5	5	5	1	1	1	18	5	5	5	15	1
1	1	1	1	1	1	1	7	0	#NULL!	2	2	2	2	0	1	1	1	1	1	2	1	1	1	3	1	1	15	0	1	1	1	3	1	3	1	11	0	5	5	5	4	3	3	25	5	5	5	15	1
1	1	1	1	1	1	1	7	0	#NULL!	2	2	2	2	0	1	1	1	1	1	1	1	1	1	4	1	1	15	1	1	1	1	3	2	2	1	11	0	4	5	5	4	5	4	27	5	5	5	15	1
1	1	1	1	1	1	1	7	0	#NULL!	2	2	1	1	1	3	2	2	1	1	1	1	1	1	1	1	1	16	0	1	1	1	1	1	1	1	7	0	5	5	5	5	5	5	30	5	5	5	15	1
1	2	2	2	2	0	1	10	0	#NULL!	2	2	2	2	0	2	1	1	1	1	1	3	1	1	4	1	3	20	1	3	2	3	2	3	2	3	18	0	5	5	4	3	3	3	23	5	3	2	10	0
2	2	3	2	3	2	0	14	0	#NULL!	2	2	2	2	0	2	1	1	2	1	1	1	1	1	1	1	1	14	0	3	2	4	3	3	3	2	20	1	3	5	4	3	4	3	22	5	5	5	15	1
3	3	3	0	0	0	0	9	0	#NULL!	2	2	2	2	0	1	1	1	1	1	1	1	2	1	1	1	1	13	0	3	3	3	3	3	3	3	21	0	3	3	3	3	1	1	14	3	3	3	9	0
[truncated: 49 more columns]
